# Supplementary material for: Genome-wide association study reveals novel loci associated with feeding behavior in Pekin ducks
Source: BMC Genomics. 2021 May 8;22:334. doi: 10.1186/s12864-021-07668-1 (PMC8106866; doi:10.1186/s12864-021-07668-1)
Supplement: Supplementary file 1 — Additional file 1 Table S1. [file 12864_2021_7668_MOESM1_ESM.xlsx]

## Sheet: Sheet1
Traits	P-value of ANOVA
	Batch	Sex
DFI	0.03	2.25e-06
NM	0.07	0.17
MFI	0.0074	0.00037
MD	6.2e-10	8.02e-06
TFT	2.49e-09	9.89e-05
